# Supplementary material for: Fecal Microbiome Differences in Angus Steers with Differing Feed Efficiencies during the Feedlot-Finishing Phase
Source: Microorganisms. 2022 May 31;10(6):1128. doi: 10.3390/microorganisms10061128 (PMC9227454; doi:10.3390/microorganisms10061128)
Supplement: Supplementary file 1 [file microorganisms-10-01128-s001.zip]

Archive with 1 entries (1 files):
- microorganisms-1685845-supplementary.pdf
